# Supplementary material for: Substrate Heterogeneity as a Trigger for Species Diversity in Marine Benthic Assemblages
Source: Biology (Basel). 2023 Jun 6;12(6):825. doi: 10.3390/biology12060825 (PMC10295182; doi:10.3390/biology12060825)
Supplement: Supplementary file 1 [file biology-12-00825-s001.zip]

Archive with 1 entries (1 files):
- biology-2333303-supplementary.pdf
